# Supplementary material for: Multi-Omic Analysis to Characterize Metabolic Adaptation of the E. coli Lipidome in Response to Environmental Stress
Source: Metabolites. 2022 Feb 11;12(2):171. doi: 10.3390/metabo12020171 (PMC8880424; doi:10.3390/metabo12020171)
Supplement: Supplementary file 1 [file metabolites-12-00171-s001.zip]

Archive with 1 entries (1 files):
- metabolites-1579373-supplementary.pdf
